# Supplementary material for: Casein Kinases 2-dependent phosphorylation of the placental ligand VAR2CSA regulates Plasmodium falciparum-infected erythrocytes cytoadhesion
Source: PLoS Pathog. 2025 Jan 13;21(1):e1012861. doi: 10.1371/journal.ppat.1012861 (PMC11761665; doi:10.1371/journal.ppat.1012861)
Supplement: S1 Data — (XLSX) [file ppat.1012861.s012.xlsx]

## Sheet: Fig 1A
				Exp1								Exp2								Exp3
DMSO1	27		DMAT1	7		TBCA1	20		DMSO1	115	DMAT 1	23		TBCA 1	75		DMSO1	213	DMAT1	38	TBCA1	158
DMSO2	24		DMAT2	6		TBCA2	16		DMSO2	125	DMAT 2	24		TBCA 2	66		DMSO2	224	DMAT2	55	TBCA2	153
DMSO3	26		DMAT3	4		TBCA3	17		DMSO3	113	DMAT 3	28		TBCA 3	80		DMSO3	274	DMAT3	57	TBCA3	128
DMSO4	25		DMAT4	6		TBCA4	15		DMSO4	112	DMAT 4	38		TBCA 4	153		DMSO4	192	DMAT4	39	TBCA4	169
DMSO5	27		DMAT5	6		TBCA5	21		DMSO5	113	DMAT 5	45		TBCA 5	152		DMSO5	175	DMAT5	64	TBCA5	139
Moy DMSO	25.8		MoyDMAT	5.8		Moy TBCA	17.8		Moy DMSO	115.6	Moy DMAT	31.6		TBCA 6	67		DMSO6	190	DMAT6	51	TBCA6	128
														Moy TBCA	98.8333		Moy DMSO	211.333	Moy DMAT	50.6667	Moy TBCA	145.833
%	100			22.48			70		%	100		27.33			85.49		%	100		23.97		69
											DMSO		TBCA		DMAT
										Exp1	100		70		22.48
										Exp2	100		85.49		27.33
										Exp3	100		69		23.97
										Moy	100		74.83		24
										SD	0		9.24536		2.48436

## Sheet: Fig 1B
														Exp 1									Exp 1
			Exp 1
DMSO1	81		DMAT1	8		TBCA1	8			DMSO1	296		DMAT1	24		TBCA1	46		DMSO1	126		DMAT1	27		TBCA 1	65
DMSO2	76		DMAT2	10		TBCA2	7			DMSO2	225		DMAT2	28		TBCA2	43		DMSO2	143		DMAT2	24		TBCA 2	54
DMSO3	70		DMAT3	8		TBCA3	15			DMSO3	243		DMAT3	39		TBCA3	46		DMSO3	144		DMAT3	30		TBCA 3	43
DMSO4	90		DMAT4	7		TBCA4	14			DMSO4	184		DMAT4	27		TBCA4	54		DMSO4	136		DMAT4	28		TBCA 4	53
DMSO5	82		DMAT5	12		TBCA5	8			DMSO5	244		DMAT5	25		TBCA5	46		DMSO5	126		DMAT5	64		TBCA 5	43
Moy DMSO	79.8		Moy DMAT	9		Moy TBCA	10.4			Moy DMSO	238.4		Moy DMAT	28.6		Moy TBCA	47		DMSO6	139		DMAT6	47		TBCA 6	33
																			Moy DMSO	135.667		Moy DMAT	36.6667		Moy TBCA	48.5
%	100			11.28			13.03			%	100			11.99			19.71		%	100			27.02			35.74
					Exp1	Exp2	Exp3
					%	%	%		Moy		SD
DMSO			DMSO		100	100	100		100		0
TBCA			TBCA		13.03	19.71	35.74		22.8267		11.6714
DMAT			DMAT		11.28	11.99	27.02		16.7633		8.88963

## Sheet: Fig 7A
	CSA 1-6 WT	Déco1-6WT	CSA1-6*	Deco1-6*		CSA 1-6 WT	Déco1-6WT	CSA1-6*	Déco1-6*		CSA 1-6 WT	Déco1-6WT	CSA1-6*	Déco1-6*
10	1.63033	2.40133	1.44667	1.95933	10	1.6915	2.257	1.374	1.958	10	1.7745	2.351	1.344	2.1805
5	1.40933	2.30033	1.143	1.971	5	1.463	2.208	1.123	1.9405	5	1.6365	2.329	1.0085	2.1065
2.5	1.01133	2.27667	0.744	1.97633	2.5	1.226	2.173	0.83	1.838	2.5	1.284	2.2635	0.681	1.908
1.25	0.661	2.121	0.410333	1.60133	1.25	0.935	2.007	0.5695	1.3585	1.25	0.878	2.0765	0.417	1.6555
0.6	0.389333	1.765	0.238333	0.973333	0.6	0.624	1.6875	0.3085	0.9775	0.6	0.6055	1.775	0.249	1.2705
0.3	0.198667	1.142	0.123667	0.673667	0.3	0.385	1.472	0.156	0.737	0.3	0.3645	1.4995	0.128	0.856
0.15	0.113	0.684	0.08	0.332	0.15	0.2395	0.9815	0.104	0.5285	0.15	0.2025	0.9395	0.0735	0.449
0	0.0406667	0.0523333	0.0373333	0.0416667	0	0.036	0.035	0.0345	0.0355	0	0.0395	0.04	0.0365	0.0345
		manip 30/05					manip 21/07					manip 17/07
	CSA 1-6 WT		Deco1-6 WT		CSA S1068A		Deco S1068A
	moyenne	st	moyenne	st	moyenne	st	moyenne	st
10	1.69878	0.0723584	2.33644	0.0732593	1.38822	0.0527903	2.03261	0.128077
5	1.50294	0.118734	2.27911	0.06323	1.0915	0.0725724	2.006	0.0883615
2.5	1.17378	0.143639	2.23772	0.0564364	0.751667	0.0747953	1.90744	0.0691683
1.25	0.824667	0.144576	2.06817	0.0574551	0.465611	0.0900321	1.53844	0.158172
0.6	0.539611	0.130473	1.7425	0.0478931	0.265278	0.0378096	1.07378	0.170379
0.3	0.316056	0.102177	1.37117	0.19894	0.135889	0.017551	0.755556	0.0925721
0.15	0.185	0.0650404	0.868333	0.161013	0.0858333	0.016065	0.4365	0.0988446
0	0.0387222	0.00242861	0.0424444	0.00892147	0.0361111	0.00145615	0.0372222	0.00388134

## Sheet: Fig 7B
		triplicate 0,2µg/ml					triplicate 0,5µg/ml					triplicate 1 µg/ml					triplicate 2 µg/ml
		KA buffer	KA buffer +HuCK2a			KA buffer	KA buffer +HUCK2a				KA buffer	KA buffer +HUCK2a				KA buffer	KA buffer +HUCK2a
	Exp1	0.17065	0.3399		Exp1	0.2432	0.45345			Exp1	0.76935	1.37265			Exp1	1.15615	1.66105
	Exp2	0.2164	0.4109		Exp2	0.24445	0.62445			Exp2	0.53725	1.201			Exp2	1.02775	1.5535
	Exp 3	0.1828	0.4487		Exp 3	0.216425	0.4705			Exp 3	0.57595	1.20535			Exp 3	1.0279	1.5594
	Moy	0.18995	0.399833		Moy	0.234692	0.516133			Moy	0.627517	1.25967			Moy	1.0706	1.59132
	SD	0.0236983	0.0552378		SD	0.0158317	0.0769071			SD	0.124346	0.0978706			SD	0.0740885	0.0604629

## Sheet: Fig 8A
				ΔCq=Cq(TAR)-Cq(REF)	ΔCq EXPRESSION=2^-ΔCq
Target	Sample	Cq	mean Cq	ΔCq	ΔCq EXPRESSION		Groups	Target	ΔCq EXPRESSION	NF54 S1068A E9
PFA0005w	A01	25.14	25.14	6.39	0.0119239		A	PFD1235w/MAL7P1.1	0.00173602	0.0180475
PFA0765c	A02	30.4	30.4	11.65	0.000311172			PF11_0521	0.00369554	0.0384185
PF10_0001	A03	26.49	26.49	7.74	0.00467765			PF13_0003	0.00172403	0.0179228
PF10_0406	A04	23.6	23.6	4.85	0.034674			PF08_0141	0.00152181	0.0158206
PF11_0007	A05	25.62	25.62	6.87	0.00854917			PFD0020c	0.000943297	0.00980643
PF11_0008	A06	27.51	27.51	8.76	0.00230663			PFA0015c/PFI1820w/MAL6P1.314	0.0041577	0.043223
PF11_0521	A07	26.83	26.83	8.08	0.00369554			PFA0015c	0.000709948	0.00738055
PFL0020w	A08	24.85	24.85	6.1	0.0145786		B/A	PF08_0140	0	0
PFL0030c	A09	15.63	15.63	-3.12	8.69388			MAL6P1.316	0.00451831	0.046972
PFL0935c	A10	26.39	26.39	7.64	0.00501338			PFL0020w	0.0145786	0.151558
PFL1950w	A11	26.47	26.47	7.72	0.00474295			MAL6P1.4	0.00765172	0.0795466
PFL1955w/PFL1970w	A12	23.01	23.01	4.26	0.052193		B	PF11_0007	0.00854917	0.0888764
PFL1960w	B01	23.56	23.56	4.81	0.0356489			PF08_0142	0.00541058	0.0562479
PFL2665c	B02	23.27	23.27	4.52	0.0435857			PFE0005w	0.0134151	0.139462
PFL0005w	B03	24.49	24.49	5.74	0.0187106			PFA0005w	0.0119239	0.12396
PF13_0364	B04	24.69	24.69	5.94	0.0162885			PFA0765c	0.000311172	0.00323492
PF13_0003	B05	27.93	27.93	9.18	0.00172403			PFC1120c/PFC0005w	0.00321715	0.0334452
PFB1055c	B06	25.82	25.82	7.07	0.00744248			PFD0005w	0.00182233	0.0189448
PFB0010w	B07	25.91	25.91	7.16	0.00699238			PFI0005w	1.0067e-05	0.000104656
PFC1120c/PFC0005w	B08	27.03	27.03	8.28	0.00321715			PF13_0364	0.0162885	0.169334
PFD0020c	B09	28.8	28.8	10.05	0.000943297			PF07_0139	0.00814426	0.084667
PFD0615c	B10	22.82	22.82	4.07	0.0595399			PFB1055c	0.00744248	0.0773714
PFD0625c	B11	22.06	22.06	3.31	0.10083			PF10_0406	0.034674	0.360468
PFD0630c/PFD0635c	B12	22.16	22.16	3.41	0.0940779			PFL0005w	0.0187106	0.194514
PFD0005w	C01	27.85	27.85	9.1	0.00182233			PFB0010w	0.00699238	0.0726922
PFD0995c/PFD1000c	C02	23.76	23.76	5.01	0.0310341			PFL2665c	0.0435857	0.453113
PFD1015c	C03	24.66	24.66	5.91	0.0166308			PF13_0001	0.0094859	0.0986145
PFD1235w/MAL7P1.1	C04	27.92	27.92	9.17	0.00173602			MAL6P1.1	0.0260965	0.271297
PFD1245c	C05	26.49	26.49	7.74	0.00467765			PFD1245c	0.00467765	0.0486284
PFE1640w	C06	36.53	36.53	17.78	4.44311e-06			PFI1830c	0.073812	0.767343
PFE0005w	C07	24.97	24.97	6.22	0.0134151			PF10_0001	0.00467765	0.0486284
MAL6P1.252	C08	25.27	25.27	6.52	0.0108964			PFL0935c	0.00501338	0.0521187
PF08_0140	C09	N/A	0	-18.75			B/C	PFL1955w/PFL1970w	0.052193	0.542594
PF08_0141	C10	28.11	28.11	9.36	0.00152181			PF08_0106	0.0116785	0.121409
PF08_0142	C11	26.28	26.28	7.53	0.00541058			MAL7P1.50	0.00230663	0.0239795
MAL6P1.4	C12	25.78	25.78	7.03	0.00765172			PF08_0103	0.0518325	0.538846
PF07_0048	D01	23.58	23.58	4.83	0.0351581			MAL7P1.55	0.00229069	0.0238138
PF07_0050	D02	25.75	25.75	7	0.0078125			PF07_0050	0.0078125	0.081218
MAL7P1.50	D03	27.51	27.51	8.76	0.00230663			PFL1950w	0.00474295	0.0493073
PF07_0049	D04	24.9	24.9	6.15	0.014082		C	MAL6P1.252	0.0108964	0.113278
MAL7P1.56	D05	27.48	27.48	8.73	0.00235509			MAL7P1.56	0.00235509	0.0244833
MAL7P1.55	D06	27.52	27.52	8.77	0.00229069			PFD0995c/PFD1000c	0.0310341	0.322628
PF07_0051	D07	26.29	26.29	7.54	0.00537321			PFD0995c	0.00412898	0.0429245
PF07_0139	D08	25.69	25.69	6.94	0.00814426			PF07_0049	0.014082	0.146396
PFD1005c/PFD1015c	D09	23.66	23.66	4.91	0.0332616			PFD0630c/PFD0635c	0.0940779	0.978025
PF08_0106	D10	25.17	25.17	6.42	0.0116785			PFD1005c/PFD1015c	0.0332616	0.345784
PFI0005w	D11	35.35	35.35	16.6	1.0067e-05			PFD1015c	0.0166308	0.172892
PFA0015c/PFI1820w/MAL6P1.314	D12	26.66	26.66	7.91	0.0041577			PFD0615c	0.0595399	0.618971
PFI1830c	E01	22.51	22.51	3.76	0.073812			PF07_0051	0.00537321	0.0558594
PF13_0001	E02	25.47	25.47	6.72	0.0094859			PF07_0048	0.0351581	0.3655
PF08_0103	E03	23.02	23.02	4.27	0.0518325			PFL1960w	0.0356489	0.370602
MAL6P1.1	E04	24.01	24.01	5.26	0.0260965			PFD0625c	0.10083	1.04822
MAL6P1.316	E05	26.54	26.54	7.79	0.00451831		-	PF11_0008	0.00230663	0.0239795
PFD0995c	E06	26.67	26.67	7.92	0.00412898			PFI1820w	0.00160858	0.0167226
PFI1820w	E07	28.03	28.03	9.28	0.00160858		var1	PFE1640w	4.44311e-06	4.61901e-05
PFA0015c	E08	29.21	29.21	10.46	0.000709948		var2	PFL0030c	8.69388	90.3808
Seryl	E09	18.75	18.75
Seryl	E10	18.69	18.69					soma	9.61917	100
Aldolase	E11	15.87	15.87
NTS	E12	N/A	0

## Sheet: Fig 8B
	Total cells/Single Cells/iRBC/VAR2CSA surface expression | Freq. of Parent
NF54 CSA_Rb1 PE_C08_032.fcs	78.1 %
S3E9,3f,_Rb1 PE_A08_008.fcs	9.26 %

## Sheet: S1Fig
Total Cells/Single Cells/iRBC/VAR2CSA surface expression | Geometric Mean (PE-A)
Troph
	Exp1	Exp2	Exp3	Moy	SD
DMSO_Rabbit 2_A04_004.fcs	2244	2768	2820	2610.67	284.969
DMAT_Rabbit 2_B04_008.fcs	2166	2811	2617	2531.33	295.987
TBCA_Rabbit 2_C04_012.fcs	2228	2828	2530	2528.67	268.33
Total Cells/Single Cells/iRBC/VAR2CSA surface expression | Geometric Mean (PE-A)
Rings
	Exp1	Exp2	Exp3	Moy	SD
DMSO	2500	2592	1879	2323.67	346.886
DMAT	2397	2369	1776	2180.67	313.703
TBCA	2411	2427	1789	2209	325.409

## Sheet: S2 Fig
scan KA 1-6 PE et DMAT -
No.	Label	Type	Volume (Int)	Adj. Vol. (Int)	Mean Bkgd. (Int)	Abs. Quant.	Rel. Quant.	# of Pixels	Min. Value (Int)	Max. Value (Int)	Mean Value (Int)	Std. Dev.	Area (mm2)
1	DMAT 2µM	Unknown	4 162 295,000000	-1 328 658,747748	217.653	72.7211	N/A	25228	0	251	164.987	73.8344	130.782
2	DMAT 10µM	Unknown	4 929 371,000000	-669 237,366366	221.92	36.6292	N/A	25228	20	253	195.393	53.5929	130.782
3	DMAT 50µM	Unknown	6 140 021,000000	-28 679,558559	244.518	1.56971	N/A	25228	228	253	243.381	3.78317	130.782
4	B1	Background	6 186 718,000000	-12 475,861862	245.727	N/A	N/A	25228	228	253	245.232	3.27301	130.782
5	Std1	Standard	2 263 965,000000	-1 827 062,027027	162.162	100	N/A	25228	0	238	89.7402	83.192	130.782
scan KA 1-6 PE & TBCA
No.	Label	Type	Volume (Int)	Adj. Vol. (Int)	Mean Bkgd. (Int)	Abs. Quant.	Rel. Quant.	# of Pixels	Min. Value (Int)	Max. Value (Int)	Mean Value (Int)	Std. Dev.	Area (mm2)
1	TBCA 2µM	Unknown	182 492,000000	-69 073,740741	161.883	83.657	N/A	1554	33	181	117.434	40.6549	44.5591
2	TBCA 50µM	Unknown	266 127,000000	-15 415,592593	181.173	18.6702	N/A	1554	145	187	171.253	10.0745	44.5591
3	B1	Background	293 869,000000	153.407	189.006	N/A	N/A	1554	186	192	189.105	0.851187	44.5591
4	DMSO	Standard	163 204,000000	-82 567,814815	158.154	100	N/A	1554	27	186	105.022	44.793	44.5591

## Sheet: S10 Fig
S10 Fig a qPCR
				ΔCq=Cq(TAR)-Cq(REF)	ΔCq EXPRESSION=2^-ΔCq
Target	Sample	Cq	mean Cq	ΔCq	ΔCq EXPRESSION		Groups	Target	ΔCq EXPRESSION	NF54 S1068A A10
PFA0005w	A01	25.65	25.65	5.8	0.0179484		A	PFD1235w/MAL7P1.1	0.00494436	0.0236416
PFA0765c	A02	29.88	29.88	10.03	0.000956465			PF11_0521	0.00968522	0.04631
PF10_0001	A03	25.23	25.23	5.38	0.0240137			PF13_0003	0.00382586	0.0182934
PF10_0406	A04	22.91	22.91	3.06	0.119908			PF08_0141	0.00340059	0.01626
PF11_0007	A05	24.88	24.88	5.03	0.0306069			PFD0020c	0.0024551	0.0117391
PF11_0008	A06	27.48	27.48	7.63	0.00504825			PFA0015c/PFI1820w/MAL6P1.314	0.0103804	0.0496339
PF11_0521	A07	26.54	26.54	6.69	0.00968522			PFA0015c	0.00250669	0.0119858
PFL0020w	A08	24.08	24.08	4.23	0.0532897		B/A	PF08_0140	0	0
PFL0030c	A09	15.59	15.59	-4.26	19.1597			MAL6P1.316	0.00723897	0.0346133
PFL0935c	A10	26.98	26.98	7.13	0.00713931			PFL0020w	0.0532897	0.254806
PFL1950w	A11	25.72	25.72	5.87	0.0170983			MAL6P1.4	0.013697	0.0654923
PFL1955w/PFL1970w	A12	23.37	23.37	3.52	0.0871715		B	PF11_0007	0.0306069	0.146347
PFL1960w	B01	23.46	23.46	3.61	0.0818996			PF08_0142	0.019915	0.095224
PFL2665c	B02	23.19	23.19	3.34	0.0987552			PFE0005w	0.0358968	0.171641
PFL0005w	B03	23.57	23.57	3.72	0.0758872			PFA0005w	0.0179484	0.0858207
PF13_0364	B04	23.95	23.95	4.1	0.0583146			PFA0765c	0.000956465	0.00457336
PF13_0003	B05	27.88	27.88	8.03	0.00382586			PFC1120c/PFC0005w	0.0122591	0.0586172
PFB1055c	B06	24.58	24.58	4.73	0.0376815			PFD0005w	0.00961832	0.0459902
PFB0010w	B07	25.85	25.85	6	0.015625			PFI0005w	2.5134e-05	0.000120179
PFC1120c/PFC0005w	B08	26.2	26.2	6.35	0.0122591			PF13_0364	0.0583146	0.278832
PFD0020c	B09	28.52	28.52	8.67	0.0024551			PF07_0139	0.0197774	0.0945662
PFD0615c	B10	24.77	24.77	4.92	0.0330318			PFB1055c	0.0376815	0.180175
PFD0625c	B11	23.33	23.33	3.48	0.0896222			PF10_0406	0.119908	0.573342
PFD0630c/PFD0635c	B12	25.8	25.8	5.95	0.016176			PFL0005w	0.0758872	0.362856
PFD0005w	C01	26.55	26.55	6.7	0.00961832			PFB0010w	0.015625	0.0747112
PFD0995c/PFD1000c	C02	23.48	23.48	3.63	0.0807721			PFL2665c	0.0987552	0.4722
PFD1015c	C03	24.64	24.64	4.79	0.0361465			PF13_0001	0.0270168	0.129181
PFD1235w/MAL7P1.1	C04	27.51	27.51	7.66	0.00494436			MAL6P1.1	0.0908733	0.434512
PFD1245c	C05	25.72	25.72	5.87	0.0170983			PFD1245c	0.0170983	0.081756
PFE1640w	C06	37.18	37.18	17.33	6.06946e-06			PFI1830c	0.118257	0.565449
PFE0005w	C07	24.65	24.65	4.8	0.0358968			PF10_0001	0.0240137	0.114822
MAL6P1.252	C08	26.1	26.1	6.25	0.013139			PFL0935c	0.00713931	0.0341367
PF08_0140	C09						B/C	PFL1955w/PFL1970w	0.0871715	0.416812
PF08_0141	C10	28.05	28.05	8.2	0.00340059			PF08_0106	0.00961832	0.0459902
PF08_0142	C11	25.5	25.5	5.65	0.019915			MAL7P1.50	0.00592077	0.0283103
MAL6P1.4	C12	26.04	26.04	6.19	0.013697			PF08_0103	0.03983	0.190448
PF07_0048	D01	23.3	23.3	3.45	0.0915054			MAL7P1.55	0.0107464	0.0513842
PF07_0050	D02	24.74	24.74	4.89	0.0337259			PF07_0050	0.0337259	0.161261
MAL7P1.50	D03	27.25	27.25	7.4	0.00592077			PFL1950w	0.0170983	0.081756
PF07_0049	D04	24.79	24.79	4.94	0.0325771		C	MAL6P1.252	0.013139	0.0628244
MAL7P1.56	D05	26.63	26.63	6.78	0.00909948			MAL7P1.56	0.00909948	0.0435093
MAL7P1.55	D06	26.39	26.39	6.54	0.0107464			PFD0995c/PFD1000c	0.0807721	0.386213
PF07_0051	D07	25.57	25.57	5.72	0.0189718			PFD0995c	0.0129581	0.0619595
PF07_0139	D08	25.51	25.51	5.66	0.0197774			PF07_0049	0.0325771	0.155768
PFD1005c/PFD1015c	D09	23.58	23.58	3.73	0.075363			PFD0630c/PFD0635c	0.016176	0.0773459
PF08_0106	D10	26.55	26.55	6.7	0.00961832			PFD1005c/PFD1015c	0.075363	0.360349
PFI0005w	D11	35.13	35.13	15.28	2.5134e-05			PFD1015c	0.0361465	0.172835
PFA0015c/PFI1820w/MAL6P1.314	D12	26.44	26.44	6.59	0.0103804			PFD0615c	0.0330318	0.157942
PFI1830c	E01	22.93	22.93	3.08	0.118257			PF07_0051	0.0189718	0.090714
PF13_0001	E02	25.06	25.06	5.21	0.0270168			PF07_0048	0.0915054	0.437535
PF08_0103	E03	24.5	24.5	4.65	0.03983			PFL1960w	0.0818996	0.391604
MAL6P1.1	E04	23.31	23.31	3.46	0.0908733			PFD0625c	0.0896222	0.42853
MAL6P1.316	E05	26.96	26.96	7.11	0.00723897		-	PF11_0008	0.00504825	0.0241383
PFD0995c	E06	26.12	26.12	6.27	0.0129581			PFI1820w	0.00477594	0.0228362
PFI1820w	E07	27.56	27.56	7.71	0.00477594		var1	PFE1640w	6.06946e-06	2.90212e-05
PFA0015c	E08	28.49	28.49	8.64	0.00250669		var2	PFL0030c	19.1597	91.6123
Seryl	E09	19.85	19.85							0
Seryl	E10	19.77	19.77					soma	20.9139	100
Aldolase	E11	17.8	17.8
NTS	E12	N/A	0
S10 Fig b Data FACS
	Total cells/Single Cells/iRBC/VAR2CSA surface expression | Freq. of Parent
NF54 pL7 S3 A10_Rb2_011.fcs	3.36 %
NF54CSA_Rb2_005.fcs	83.4 %

## Sheet: S11 Fig
S10368A E9 non pann
				ΔCq=Cq(TAR)-Cq(REF)	ΔCq EXPRESSION=2^-ΔCq
Target	Sample	Cq	mean Cq	ΔCq	ΔCq EXPRESSION		Groups	Target	ΔCq EXPRESSION	NF54 E9 non pann
PFA0005w	A01	30.63	30.63	6.61	0.0102374		A	PFD1235w/MAL7P1.1	0.00156459	0.0117674
PFA0765c	A02	34.85	34.85	10.83	0.000549345			PF11_0521	0.00210787	0.0158534
PF10_0001	A03	30.86	30.86	6.84	0.00872881			PF13_0003	0.000601145	0.00452125
PF10_0406	A04	28.48	28.48	4.46	0.0454366			PF08_0141	0.00544822	0.0409764
PF11_0007	A05	30.33	30.33	6.31	0.0126038			PFD0020c	0.000596992	0.00449002
PF11_0008	A06	32.29	32.29	8.27	0.00323953			PFA0015c/PFI1820w/MAL6P1.314	0.00808801	0.0608305
PF11_0521	A07	32.91	32.91	8.89	0.00210787			PFA0015c	0.00374713	0.0281824
PFL0020w	A08	29.02	29.02	5	0.03125		B/A	PF08_0140	0	0
PFL0030c	A09	20.48	20.48	-3.54	11.6318			MAL6P1.316	0.00215216	0.0161865
PFL0935c	A10	30.8	30.8	6.78	0.00909948			PFL0020w	0.03125	0.235034
PFL1950w	A11	29.9	29.9	5.88	0.0169802			MAL6P1.4	0.00929068	0.0698759
PFL1955w/PFL1970w	A12	28.51	28.51	4.49	0.0445016		B	PF11_0007	0.0126038	0.0947939
PFL1960w	B01	28.49	28.49	4.47	0.0451228			PF08_0142	0.0133224	0.100199
PFL2665c	B02	28.32	28.32	4.3	0.0507658			PFE0005w	0.00718897	0.0540687
PFL0005w	B03	29.61	29.61	5.59	0.0207607			PFA0005w	0.0102374	0.0769966
PF13_0364	B04	29.51	29.51	5.49	0.0222508			PFA0765c	0.000549345	0.00413166
PF13_0003	B05	34.72	34.72	10.7	0.000601145			PFC1120c/PFC0005w	0.00188659	0.0141892
PFB1055c	B06	25.56	25.56	1.54	0.343885			PFD0005w	0.00529924	0.0398559
PFB0010w	B07	30.59	30.59	6.57	0.0105253			PFI0005w	0.0005055	0.00380191
PFC1120c/PFC0005w	B08	33.07	33.07	9.05	0.00188659			PF13_0364	0.0222508	0.16735
PFD0020c	B09	34.73	34.73	10.71	0.000596992			PF07_0139	0.0180733	0.13593
PFD0615c	B10	28.82	28.82	4.8	0.0358968			PFB1055c	0.343885	2.58639
PFD0625c	B11	26.38	26.38	2.36	0.194791			PF10_0406	0.0454366	0.341732
PFD0630c/PFD0635c	B12	26.81	26.81	2.79	0.144586			PFL0005w	0.0207607	0.156143
PFD0005w	C01	31.58	31.58	7.56	0.00529924			PFB0010w	0.0105253	0.0791613
PFD0995c/PFD1000c	C02	28.7	28.7	4.68	0.0390103			PFL2665c	0.0507658	0.381813
PFD1015c	C03	29.48	29.48	5.46	0.0227183			PF13_0001	0.0158431	0.119157
PFD1235w/MAL7P1.1	C04	33.34	33.34	9.32	0.00156459			MAL6P1.1	0.0426888	0.321065
PFD1245c	C05	31.22	31.22	7.2	0.00680118			PFD1245c	0.00680118	0.0511522
PFE1640w	C06	37.75	37.75	13.73	7.35967e-05			PFI1830c	0.0708052	0.532531
PFE0005w	C07	31.14	31.14	7.12	0.00718897			PF10_0001	0.00872881	0.06565
MAL6P1.252	C08	30.82	30.82	6.8	0.00897421			PFL0935c	0.00909948	0.0684379
PF08_0140	C09						B/C	PFL1955w/PFL1970w	0.0445016	0.3347
PF08_0141	C10	31.54	31.54	7.52	0.00544822			PF08_0106	0.00699238	0.0525902
PF08_0142	C11	30.25	30.25	6.23	0.0133224			MAL7P1.50	0.00820091	0.0616797
MAL6P1.4	C12	30.77	30.77	6.75	0.00929068			PF08_0103	0.0688691	0.517969
PF07_0048	D01	26.97	26.97	2.95	0.129408			MAL7P1.55	0.00467765	0.035181
PF07_0050	D02	29.49	29.49	5.47	0.0225614			PF07_0050	0.0225614	0.169686
MAL7P1.50	D03	30.95	30.95	6.93	0.00820091			PFL1950w	0.0169802	0.12771
PF07_0049	D04	30.63	30.63	6.61	0.0102374		C	MAL6P1.252	0.00897421	0.0674957
MAL7P1.56	D05	31.06	31.06	7.04	0.00759887			MAL7P1.56	0.00759887	0.0571516
MAL7P1.55	D06	31.76	31.76	7.74	0.00467765			PFD0995c/PFD1000c	0.0390103	0.2934
PF07_0051	D07	30.11	30.11	6.09	0.01468			PFD0995c	0.00754638	0.0567569
PF07_0139	D08	29.81	29.81	5.79	0.0180733			PF07_0049	0.0102374	0.0769966
PFD1005c/PFD1015c	D09	28.53	28.53	4.51	0.0438889			PFD0630c/PFD0635c	0.144586	1.08744
PF08_0106	D10	31.18	31.18	7.16	0.00699238			PFD1005c/PFD1015c	0.0438889	0.330092
PFI0005w	D11	34.97	34.97	10.95	0.0005055			PFD1015c	0.0227183	0.170866
PFA0015c/PFI1820w/MAL6P1.314	D12	30.97	30.97	6.95	0.00808801			PFD0615c	0.0358968	0.269983
PFI1830c	E01	27.84	27.84	3.82	0.0708052			PF07_0051	0.01468	0.11041
PF13_0001	E02	30	30	5.98	0.0158431			PF07_0048	0.129408	0.973288
PF08_0103	E03	27.88	27.88	3.86	0.0688691			PFL1960w	0.0451228	0.339372
MAL6P1.1	E04	28.57	28.57	4.55	0.0426888			PFD0625c	0.194791	1.46504
MAL6P1.316	E05	32.88	32.88	8.86	0.00215216		-	PF11_0008	0.00323953	0.0243647
PFD0995c	E06	31.07	31.07	7.05	0.00754638			PFI1820w	0.00153239	0.0115252
PFI1820w	E07	33.37	33.37	9.35	0.00153239		var1	PFE1640w	7.35967e-05	0.000553526
PFA0015c	E08	32.08	32.08	8.06	0.00374713		var2	PFL0030c	11.6318	87.4835
Seryl	E09	24.02	24.02
Seryl	E10	24.15	24.15					soma	13.296	100
Aldolase	E11	22.71	22.71
NTS	E12	N/A	0
S10368A E9 pann2x CD36
				ΔCq=Cq(TAR)-Cq(REF)	ΔCq EXPRESSION=2^-ΔCq
Target	Sample	Cq	mean Cq	ΔCq	ΔCq EXPRESSION		Groups	Target	ΔCq EXPRESSION	NF54 S9 pann CD3 2X
PFA0005w	A01	27.54	27.54	-4.54	23.2636		A	PFD1235w/MAL7P1.1	2	0.0783296
PFA0765c	A02	38.02	38.02	5.94	0.0162885			PF11_0521	22.7848	0.892363
PF10_0001	A03	28.93	28.93	-3.15	8.87656			PF13_0003	30.4844	1.19392
PF10_0406	A04	28.12	28.12	-3.96	15.5625			PF08_0141	2.82843	0.110775
PF11_0007	A05	27.03	27.03	-5.05	33.1285			PFD0020c	24.59	0.963063
PF11_0008	A06	30.79	30.79	-1.29	2.44528			PFA0015c/PFI1820w/MAL6P1.314	4.40762	0.172624
PF11_0521	A07	27.57	27.57	-4.51	22.7848			PFA0015c	0.678302	0.0265656
PFL0020w	A08	29.61	29.61	-2.47	5.54044		B/A	PF08_0140		0
PFL0030c	A09	21.61	21.61	-10.47	1418.35			MAL6P1.316	2.53151	0.0991463
PFL0935c	A10	25.46	25.46	-6.62	98.36			PFL0020w	5.54044	0.21699
PFL1950w	A11	30.13	30.13	-1.95	3.86375			MAL6P1.4	27.6652	1.0835
PFL1955w/PFL1970w	A12	25.91	25.91	-6.17	72.0037		B	PF11_0007	33.1285	1.29747
PFL1960w	B01	25.23	25.23	-6.85	115.36			PF08_0142	10.7779	0.422113
PFL2665c	B02	25.89	25.89	-6.19	73.0089			PFE0005w	9.91766	0.388423
PFL0005w	B03	29.16	29.16	-2.92	7.56846			PFA0005w	23.2636	0.911113
PF13_0364	B04	28.97	28.97	-3.11	8.63383			PFA0765c	0.0162885	0.000637937
PF13_0003	B05	27.15	27.15	-4.93	30.4844			PFC1120c/PFC0005w		0
PFB1055c	B06	25.76	25.76	-6.32	79.8932			PFD0005w	84.4485	3.30741
PFB0010w	B07	30.57	30.57	-1.51	2.8481			PFI0005w	4.34694	0.170247
PFC1120c/PFC0005w	B08	29.54	29.54	-2.54	5.81589			PF13_0364	8.63383	0.338142
PFD0020c	B09	27.46	27.46	-4.62	24.59			PF07_0139	5.89708	0.230958
PFD0615c	B10	N/A	0	-32.08				PFB1055c	79.8932	3.129
PFD0625c	B11	26.38	26.38	-5.7	51.9842			PF10_0406	15.5625	0.609502
PFD0630c/PFD0635c	B12	24.41	24.41	-7.67	203.657			PFL0005w	7.56846	0.296417
PFD0005w	C01	25.68	25.68	-6.4	84.4485			PFB0010w	2.8481	0.111545
PFD0995c/PFD1000c	C02	N/A	0	-32.08				PFL2665c		0
PFD1015c	C03	29.6	29.6	-2.48	5.57897			PF13_0001	6.77396	0.265301
PFD1235w/MAL7P1.1	C04	31.08	31.08	-1	2			MAL6P1.1	16.6795	0.653248
PFD1245c	C05	24.86	24.86	-7.22	149.086			PFD1245c	149.086	5.83892
PFE1640w	C06	29.01	29.01	-3.07	8.39773			PFI1830c	93.7015	3.6698
PFE0005w	C07	28.77	28.77	-3.31	9.91766			PF10_0001	8.87656	0.347649
MAL6P1.252	C08	26.97	26.97	-5.11	34.5353			PFL0935c	98.36	3.85225
PF08_0140	C09	N/A	0	-32.08			B/C	PFL1955w/PFL1970w		0
PF08_0141	C10	30.58	30.58	-1.5	2.82843			PF08_0106	6.06287	0.237451
PF08_0142	C11	28.65	28.65	-3.43	10.7779			MAL7P1.50	7.31065	0.28632
MAL6P1.4	C12	27.29	27.29	-4.79	27.6652			PF08_0103	19.2929	0.755604
PF07_0048	D01	27.5	27.5	-4.58	23.9176			MAL7P1.55		0
PF07_0050	D02	32.03	32.03	-0.05	1.03526			PF07_0050	1.03526	0.040546
MAL7P1.50	D03	29.21	29.21	-2.87	7.31065			PFL1950w	3.86375	0.151323
PF07_0049	D04	29.43	29.43	-2.65	6.27667		C	MAL6P1.252		0
MAL7P1.56	D05	27.55	27.55	-4.53	23.1029			MAL7P1.56	23.1029	0.90482
MAL7P1.55	D06	30.34	30.34	-1.74	3.34035			PFD0995c/PFD1000c	0	0
PF07_0051	D07	28.09	28.09	-3.99	15.8895			PFD0995c	25.1067	0.983299
PF07_0139	D08	29.52	29.52	-2.56	5.89708			PF07_0049	6.27667	0.245825
PFD1005c/PFD1015c	D09	26.81	26.81	-5.27	38.5859			PFD0630c/PFD0635c		0
PF08_0106	D10	29.48	29.48	-2.6	6.06287			PFD1005c/PFD1015c	38.5859	1.51121
PFI0005w	D11	29.96	29.96	-2.12	4.34694			PFD1015c	5.57897	0.2185
PFA0015c/PFI1820w/MAL6P1.314	D12	29.94	29.94	-2.14	4.40762			PFD0615c	0	0
PFI1830c	E01	25.53	25.53	-6.55	93.7015			PF07_0051	15.8895	0.622309
PF13_0001	E02	29.32	29.32	-2.76	6.77396			PF07_0048	23.9176	0.936728
PF08_0103	E03	27.81	27.81	-4.27	19.2929			PFL1960w	115.36	4.51806
MAL6P1.1	E04	28.02	28.02	-4.06	16.6795			PFD0625c	51.9842	2.03595
MAL6P1.316	E05	30.74	30.74	-1.34	2.53151		-	PF11_0008	2.44528	0.095769
PFD0995c	E06	27.43	27.43	-4.65	25.1067			PFI1820w	5.85634	0.229363
PFI1820w	E07	29.53	29.53	-2.55	5.85634		var1	PFE1640w		0
PFA0015c	E08	32.64	32.64	0.56	0.678302		var2	PFL0030c	1418.35	55.5495
Seryl	E09	22.77	22.77
Seryl	E10	23.01	23.01					soma	2553.31	100
Aldolase	E11	20.83	20.83
NTS	E12	N/A	0
